# Supplementary material for: Consumption-like Thrombocytopenia Phenotype Predicts ICU Mortality with Particular Relevance in Patients with Malignancy: A Retrospective Single-Center Cohort Study of 2188 Patients
Source: J Clin Med. 2026 Jun 17;15(12):4720. doi: 10.3390/jcm15124720 (PMC13302326; doi:10.3390/jcm15124720)
Supplement: Supplementary file 1 [file jcm-15-04720-s001.zip]

Archive with 1 entries (1 files):
- jcm-4327367-supplementary.pdf
